# Supplementary material for: Risk of drug-induced angioedema: a pharmacovigilance study of FDA adverse event reporting system database
Source: Front Pharmacol. 2024 Jul 16;15:1417596. doi: 10.3389/fphar.2024.1417596 (PMC11286412; doi:10.3389/fphar.2024.1417596)
Supplement: Supplementary file 1 [file Table2.xlsx]

## Sheet: ROR,PRR
Classification	PT	a	b	c	d	ROR	PRR	ROR(95%Cl)	PRR(χ2)	Determine whether the signal is positive according to the ROR algorithm(lower limit of 95% CI>1, a≥3)	Determine whether the signal is positive according to the PRR algorithm(PRR≥2, χ2≥4, a≥3)
Antithrombotic agents	Angioedema	1022	61174	38600	52058525	22.53	22.18	22.53 ( 21.16 - 23.99 )	22.18 ( 20149.82 )	Y	Y
Cardiovascular drugs	Angioedema	3890	611782	35732	51507917	9.17	9.11	9.17 ( 8.87 - 9.48 )	9.11 ( 25361.37 )	Y	Y
Antibiotics	Angioedema	590	122493	39032	51997206	6.42	6.39	6.42 ( 5.91 - 6.96 )	6.39 ( 2644.82 )	Y	Y
Immunosuppressors	Angioedema	804	180658	38818	51939041	5.95	5.93	5.95 ( 5.55 - 6.39 )	5.93 ( 3232.99 )	Y	Y
Anti-inflammatory analgesics	Angioedema	2046	603137	37576	51516562	4.65	4.64	4.65 ( 4.45 - 4.86 )	4.64 ( 5542.02 )	Y	Y
Antiallergic drugs	Angioedema	308	91286	39314	52028413	4.47	4.45	4.47 ( 3.99 - 5 )	4.45 ( 819.06 )	Y	Y
Antiasthmatics	Angioedema	170	90111	39452	52029588	2.49	2.49	2.49 ( 2.14 - 2.89 )	2.49 ( 150.36 )	Y	Y
Blood sugar control drugs	Angioedema	121	96496	39501	52023203	1.65	1.65	1.65 ( 1.38 - 1.97 )	1.65 ( 30.96 )	Y	N
Digestive system drugs	Angioedema	462	385041	39160	51734658	1.59	1.58	1.59 ( 1.45 - 1.74 )	1.58 ( 98.52 )	Y	N
