# Supplementary material for: Risk of drug-induced angioedema: a pharmacovigilance study of FDA adverse event reporting system database
Source: Front Pharmacol. 2024 Jul 16;15:1417596. doi: 10.3389/fphar.2024.1417596 (PMC11286412; doi:10.3389/fphar.2024.1417596)
Supplement: Supplementary file 2 [file Table1.xlsx]

## Sheet: ROR,PRR
DRUGNAME	PT	a	b	c	d	ROR	PRR	ROR(95%Cl)	PRR(χ2)	Determine whether the signal is positive according to the ROR algorithm(lower limit of 95% CI>1, a≥3)	Determine whether the signal is positive according to the PRR algorithm(PRR≥2, χ2≥4, a≥3)
Lisinopril	Angioedema	540	15505	39082	52104194	46.43	44.9	46.43 ( 42.59 - 50.62 )	44.9 ( 22881.13 )	Y	Y
Ramipril	Angioedema	1026	66106	38596	52053593	20.93	20.63	20.93 ( 19.66 - 22.28 )	20.63 ( 18679.63 )	Y	Y
Enalapril	Angioedema	531	16267	39091	52103432	43.51	42.17	43.51 ( 39.88 - 47.46 )	42.17 ( 21070.23 )	Y	Y
Perindopril	Angioedema	253	10744	39369	52108955	31.17	30.47	31.17 ( 27.5 - 35.32 )	30.47 ( 7171.67 )	Y	Y
Valsartan	Angioedema	924	423102	38698	51696597	2.92	2.91	2.92 ( 2.73 - 3.11 )	2.91 ( 1134.8 )	Y	Y
Losartan	Angioedema	413	53971	39209	52065728	10.16	10.09	10.16 ( 9.22 - 11.2 )	10.09 ( 3350.15 )	Y	Y
Amlodipine	Angioedema	177	25349	39445	52094350	9.22	9.16	9.22 ( 7.95 - 10.69 )	9.16 ( 1282.69 )	Y	Y
Hydrochlorothiazide and lisinopril	Angioedema	177	25349	39445	52094350	9.22	9.16	9.22 ( 7.95 - 10.69 )	9.16 ( 1282.69 )	Y	Y
Ibuprofen	Angioedema	1232	128300	38390	51991399	13	12.89	13 ( 12.28 - 13.77 )	12.89 ( 13102.39 )	Y	Y
Diclofenac	Angioedema	166	97398	39456	52022301	2.25	2.25	2.25 ( 1.93 - 2.62 )	2.25 ( 114.22 )	Y	Y
Paracetamol	Angioedema	233	131773	39389	51987926	2.33	2.33	2.33 ( 2.05 - 2.65 )	2.33 ( 176.25 )	Y	Y
Naproxen	Angioedema	279	140460	39343	51979239	2.62	2.62	2.62 ( 2.33 - 2.95 )	2.62 ( 277.97 )	Y	Y
Celecoxib	Angioedema	137	105233	39485	52014466	1.71	1.71	1.71 ( 1.45 - 2.03 )	1.71 ( 40.64 )	Y	N
Pregabalin	Angioedema	199	364600	39423	51755099	0.72	0.72	0.72 ( 0.62 - 0.82 )	0.72 ( 22.19 )	N	N
Omalizumab	Angioedema	804	180658	38818	51939041	5.95	5.93	5.95 ( 5.55 - 6.39 )	5.93 ( 3232.99 )	Y	Y
Infliximab	Angioedema	314	743765	39308	51375934	0.55	0.55	0.55 ( 0.49 - 0.62 )	0.55 ( 113.37 )	N	N
Etanercept	Angioedema	208	1358709	39414	50760990	0.2	0.2	0.2 ( 0.17 - 0.23 )	0.2 ( 676.31 )	N	N
Adalimumab	Angioedema	190	1786619	39432	50333080	0.14	0.14	0.14 ( 0.12 - 0.16 )	0.14 ( 1040.32 )	N	N
Secukinumab	Angioedema	127	396803	39495	51722896	0.42	0.42	0.42 ( 0.35 - 0.5 )	0.42 ( 101.87 )	N	N
Carbasalate calcium	Angioedema	450	35129	39172	52084570	17.03	16.83	17.03 ( 15.51 - 18.7 )	16.83 ( 6629.08 )	Y	Y
Alteplase	Angioedema	572	26045	39050	52093654	29.3	28.69	29.3 ( 26.95 - 31.85 )	28.69 ( 15077.22 )	Y	Y
Amoxicillin	Angioedema	46	6654	39576	52113045	9.1	9.05	9.1 ( 6.81 - 12.17 )	9.05 ( 329.14 )	Y	Y
Clarithromycin	Angioedema	157	53521	39465	52066178	3.87	3.86	3.87 ( 3.31 - 4.53 )	3.86 ( 331.87 )	Y	Y
Amoxicillin Potassium Clavulanate Combination	Angioedema	388	62463	39234	52057236	8.24	8.2	8.24 ( 7.46 - 9.11 )	8.2 ( 2429.68 )	Y	Y
Lansoprazole	Angioedema	170	107443	39452	52012256	2.09	2.08	2.09 ( 1.79 - 2.43 )	2.08 ( 95.55 )	Y	Y
Omeprazole	Angioedema	292	277598	39330	51842101	1.39	1.39	1.39 ( 1.24 - 1.56 )	1.39 ( 31.2 )	Y	N
Sitagliptin phosphate	Angioedema	121	96496	39501	52023203	1.65	1.65	1.65 ( 1.38 - 1.97 )	1.65 ( 30.96 )	Y	N
Lenalidomide	Angioedema	169	669183	39453	51450516	0.33	0.33	0.33 ( 0.28 - 0.38 )	0.33 ( 229.75 )	N	N
Cetirizine	Angioedema	308	91286	39314	52028413	4.47	4.45	4.47 ( 3.99 - 5 )	4.45 ( 819.06 )	Y	Y
Montelukast	Angioedema	170	90111	39452	52029588	2.49	2.49	2.49 ( 2.14 - 2.89 )	2.49 ( 150.36 )	Y	Y
